# Supplementary material for: The Association between the Body Mass Index, Chronic Obstructive Pulmonary Disease and SUV of the Non-Tumorous Lung in the Pretreatment [18F]FDG-PET/CT of Patients with Lung Cancer
Source: Diagnostics (Basel). 2024 May 30;14(11):1139. doi: 10.3390/diagnostics14111139 (PMC11171792; doi:10.3390/diagnostics14111139)
Supplement: Supplementary file 1 [file diagnostics-14-01139-s001.zip › Supplementary Files/s2.xlsx]

## Sheet: p
Variable	Sex	Age	BMI	Smoking	PY	COPD	Stage	OP	Rad	PE	PCE	DM	CHD	Hb
SUVMAX
whole lung	0.192495	0.391604	0	0.109729	0.008858	0.001923	0.651057	0.890184	0.232077	0.532186	0.728715	0.735175	0.678653	0.183712
upper lung	0.077454	0.626985	0	0.067432	0.005414	0.003319	0.812293	0.620951	0.415814	0.196946	0.99631	0.591105	0.642265	0.042314
lower lung	0.560226	0.206052	0	0.354444	0.04752	0.003263	0.275166	0.890181	0.185617	0.997823	0.653729	0.747696	0.7441	0.41805
TFL	0.592632	0.244078	0	0.703551	0.12839	0.012603	0.43972	0.320207	0.571937	0.910159	0.387322	0.962333	0.698905	0.29898
SUVMEAN
whole lung	0.038515	0.088918	0	0.071904	0.006	6.9e-05	0.365687	0.782436	0.513075	0.621488	0.93366	0.281136	0.631072	0.187946
upper lung	0.011569	0.109297	0	0.005419	0.001287	4.1e-05	0.626781	0.574148	0.998231	0.298634	0.617445	0.337843	0.600149	0.028478
lower lung	0.168175	0.122597	0	0.448659	0.065367	0.000424	0.150984	0.779964	0.310932	0.876432	0.970487	0.276702	0.85062	0.429909
TFL	0.210602	0.132596	0	0.502734	0.087423	0.001732	0.293829	0.307736	0.848582	0.917611	0.771835	0.503825	0.60765	0.346937
SUV95
whole lung	0.080564	0.19971	0	0.101608	0.007888	0.000287	0.49037	0.782444	0.266677	0.55573	0.763732	0.484117	0.60018	0.120894
upper lung	0.019843	0.3615	0	0.013079	0.000639	5.6e-05	0.897547	0.475772	0.744025	0.613848	0.462008	0.515566	0.430939	0.028778
lower lung	0.260057	0.190287	0	0.578494	0.060051	0.000512	0.158562	0.867944	0.277889	0.732641	0.325848	0.573423	0.783894	0.340653
TFL	0.298699	0.17048	0	0.535545	0.091041	0.0032	0.357241	0.287268	0.710087	0.955012	0.56202	0.697524	0.593042	0.32828
SUVMEAN lung/liver
whole lung	0.637529	0.033301	0.000112	0.077325	0.046692	8e-05	0.402755	0.462545	0.281487	0.108827	0.740774	0.252977	0.054023	0.506549
upper lung	0.213723	0.039834	0.000856	0.02989	0.019024	9.3e-05	0.936915	0.359719	0.506051	0.070759	0.339472	0.264248	0.096733	0.153654
lower lung	0.917626	0.051254	0.000354	0.33299	0.149075	0.001256	0.167759	0.925224	0.143713	0.348301	0.996282	0.187852	0.22083	0.959667
TFL	0.995854	0.073469	5e-05	0.462151	0.269383	0.006982	0.337426	0.141	0.636748	0.36077	0.820144	0.456985	0.18587	0.993164
SUVMEAN lung/blood pool
whole lung	0.184135	0.008401	0.000112	0.064878	0.02999	0.000548	0.160899	0.394835	0.44039	0.165839	0.929986	0.166724	0.062279	0.521829
upper lung	0.036244	0.014495	0.000545	0.019009	0.009105	0.000385	0.618834	0.211654	0.673579	0.186757	0.588474	0.252603	0.143585	0.193578
lower lung	0.74072	0.020246	0.000176	0.247982	0.084922	0.004338	0.110875	0.757896	0.193876	0.281272	0.770795	0.138262	0.141024	0.956267
TFL	0.902215	0.035394	1.3e-05	0.278261	0.139459	0.014375	0.241306	0.131677	0.474085	0.39744	0.572934	0.38731	0.152427	0.872674

## Sheet: corerlation
Variable	Sex	Age	BMI	Smoking	PY	COPD	Stage	OP	Rad	PE	PCE	DM	CHD	Hb
SUVMAX
whole lung			+			-
upper lung			+
lower lung			+
TFL			+
SUVMEAN
whole lung			+			-
upper lung			+		-	-
lower lung			+			-
TFL			+			-
SUV95
whole lung			+			-
upper lung			+		-	-
lower lung			+			-
TFL			+
SUVMEAN lung/liver
whole lung			+			-
upper lung			+			-
lower lung			+			-
TFL			+
SUVMEAN lung/blood pool
whole lung			+			-
upper lung			+			-
lower lung			+
TFL			+

## Sheet: estimate
Variable	Sex	Age	BMI	Smoking	PY	COPD	Stage	OP	Rad	PE	PCE	DM	CHD	Hb
SUVMAX
whole lung	NA	-0.074045	0.565787	NA	-0.227859	NA	NA	NA	NA	NA	NA	NA	NA	0.115107
upper lung	NA	-0.042042	0.510242	NA	-0.241708	NA	NA	NA	NA	NA	NA	NA	NA	0.175027
lower lung	NA	-0.109113	0.547054	NA	-0.173484	NA	NA	NA	NA	NA	NA	NA	NA	0.070264
TFL	NA	-0.104954	0.561407	NA	-0.139581	NA	NA	NA	NA	NA	NA	NA	NA	0.094017
SUVMEAN
whole lung	NA	-0.146435	0.528891	NA	-0.238878	NA	NA	NA	NA	NA	NA	NA	NA	0.114012
upper lung	NA	-0.137932	0.461311	NA	-0.278325	NA	NA	NA	NA	NA	NA	NA	NA	0.188599
lower lung	NA	-0.133032	0.499352	NA	-0.16149	NA	NA	NA	NA	NA	NA	NA	NA	0.068493
TFL	NA	-0.135256	0.507462	NA	-0.156698	NA	NA	NA	NA	NA	NA	NA	NA	0.085173
SUV95
whole lung	NA	-0.110646	0.576385	NA	-0.23119	NA	NA	NA	NA	NA	NA	NA	NA	0.134135
upper lung	NA	-0.082306	0.511221	NA	-0.307349	NA	NA	NA	NA	NA	NA	NA	NA	0.196427
lower lung	NA	-0.117921	0.562094	NA	-0.172176	NA	NA	NA	NA	NA	NA	NA	NA	0.086285
TFL	NA	-0.123366	0.525654	NA	-0.154958	NA	NA	NA	NA	NA	NA	NA	NA	0.088514
SUVMEAN lung/liver
whole lung	NA	-0.183336	0.326307	NA	-0.174797	NA	NA	NA	NA	NA	NA	NA	NA	0.057874
upper lung	NA	-0.177152	0.283672	NA	-0.205461	NA	NA	NA	NA	NA	NA	NA	NA	0.123937
lower lung	NA	-0.16814	0.303009	NA	-0.127257	NA	NA	NA	NA	NA	NA	NA	NA	0.00441
TFL	NA	-0.161318	0.355874	NA	-0.102061	NA	NA	NA	NA	NA	NA	NA	NA	0.000781
SUVMEAN lung/blood pool
whole lung	NA	-0.225164	0.325142	NA	-0.189706	NA	NA	NA	NA	NA	NA	NA	NA	0.055602
upper lung	NA	-0.209241	0.292681	NA	-0.227061	NA	NA	NA	NA	NA	NA	NA	NA	0.112583
lower lung	NA	-0.19893	0.316286	NA	-0.151106	NA	NA	NA	NA	NA	NA	NA	NA	-0.004764
TFL	NA	-0.188375	0.378877	NA	-0.1357	NA	NA	NA	NA	NA	NA	NA	NA	-0.014538
