# Supplementary material for: The Association between the Body Mass Index, Chronic Obstructive Pulmonary Disease and SUV of the Non-Tumorous Lung in the Pretreatment [18F]FDG-PET/CT of Patients with Lung Cancer
Source: Diagnostics (Basel). 2024 May 30;14(11):1139. doi: 10.3390/diagnostics14111139 (PMC11171792; doi:10.3390/diagnostics14111139)
Supplement: Supplementary file 1 [file diagnostics-14-01139-s001.zip › Supplementary Files/s1.xlsx]

## Sheet: p
Variable	Sex	Age	BMI	Smoking	PY	COPD	Stage	OP	Rad	PE	PCE	DM	CHD	Hb
SUVMAX
whole lung	0.189141	0.220113	0	0.014396	0.000132	3e-06	0.098322	0.875904	0.609739	0.888452	0.50328	0.80062	0.889232	0.980222
upper lung	0.107631	0.118897	0	0.010831	4.3e-05	3e-06	0.028656	0.872514	0.565865	0.255748	0.645385	0.566716	0.674106	0.398109
lower lung	0.397079	0.474318	0	0.056593	0.002415	2.7e-05	0.360003	0.702064	0.781597	0.529718	0.60867	0.893205	0.981836	0.493034
TFL	0.56701	0.544235	0	0.49615	0.017151	0.000333	0.201986	0.812347	0.944602	0.727765	0.885463	0.640218	0.870482	0.827968
SUVMEAN
whole lung	0.016618	0.127123	0	0.006747	1.5e-05	0	0.368443	0.745011	0.516292	0.673904	0.675698	0.994697	0.959413	0.847824
upper lung	0.007723	0.08072	0	0.000189	0	0	0.253005	0.382909	0.529072	0.291523	0.804886	0.832614	0.93702	0.184922
lower lung	0.040625	0.198126	0	0.069631	0.001629	4e-06	0.488797	0.699932	0.48765	0.96124	0.826542	0.443096	0.906183	0.624068
TFL	0.206804	0.182158	0	0.385559	0.006907	4.8e-05	0.319528	0.668154	0.99147	0.836921	0.758341	0.800114	0.927818	0.991423
SUV95
whole lung	0.034625	0.216102	0	0.006012	3.3e-05	0	0.219734	0.711659	0.434736	0.796923	0.439573	0.950188	0.898765	0.687407
upper lung	0.055538	0.128071	0	0.005371	1e-06	0	0.124639	0.247849	0.675977	0.298148	0.663887	0.857346	0.543951	0.157172
lower lung	0.133013	0.439372	0	0.152282	0.002281	2e-05	0.34162	0.875555	0.523368	0.956437	0.92027	0.803624	0.712623	0.819717
TFL	0.285977	0.276181	0	0.509014	0.020309	0.000196	0.251858	0.75537	0.92081	0.903942	0.988313	0.991634	0.740947	0.981437
SUVMEAN lung/liver
whole lung	0.282335	0.038361	0	0.004928	0.000205	2e-06	0.741289	0.417383	0.192185	0.297186	0.415767	0.434986	0.135469	0.790402
upper lung	0.134724	0.037605	2e-06	0.001525	1.5e-05	3e-06	0.32419	0.182116	0.181422	0.094742	0.683348	0.644485	0.139088	0.13355
lower lung	0.408456	0.08375	2e-06	0.063977	0.01023	0.000112	0.875163	0.932032	0.238043	0.635019	0.46086	0.133005	0.315857	0.585878
TFL	0.938678	0.148149	3e-06	0.412965	0.050433	0.001076	0.588892	0.364276	0.861481	0.349892	0.754302	0.40021	0.289944	0.849929
SUVMEAN lung/blood pool
whole lung	0.225164	0.008173	0	0.008438	0.000243	1e-06	0.786431	0.563692	0.283545	0.464027	0.320207	0.469639	0.454098	0.643607
upper lung	0.073456	0.007112	0	0.001525	1.2e-05	0	0.403373	0.211036	0.248552	0.310123	0.426714	0.776072	0.512559	0.113758
lower lung	0.440305	0.021381	0	0.079436	0.010239	7.7e-05	0.81105	0.825379	0.281029	0.722949	0.362629	0.138688	0.624983	0.720738
TFL	0.862447	0.039898	0	0.381718	0.036776	0.000452	0.664351	0.50542	0.731499	0.535305	0.596277	0.437787	0.647383	0.949079

## Sheet: corerlation
Variable	Sex	Age	BMI	Smoking	PY	COPD	Stage	OP	Rad	PE	PCE	DM	CHD	Hb
SUVMAX
whole lung			+		-	-
upper lung			+		-	-
lower lung			+		-	-
TFL			+			-
SUVMEAN
whole lung			+		-	-
upper lung			+	-	-	-
lower lung			+		-	-
TFL			+			-
SUV95
whole lung			+		-	-
upper lung			+		-	-
lower lung			+		-	-
TFL			+			-
SUVMEAN lung/liver
whole lung			+		-	-
upper lung			+	-	-	-
lower lung			+			-
TFL			+			-
SUVMEAN lung/blood pool
whole lung			+		-	-
upper lung			+	-	-	-
lower lung			+			-
TFL			+			-

## Sheet: estimate
Variable	Sex	Age	BMI	Smoking	PY	COPD	Stage	OP	Rad	PE	PCE	DM	CHD	Hb
SUVMAX
whole lung	NA	-0.079609	0.581064	NA	-0.251601	NA	NA	NA	NA	NA	NA	NA	NA	-0.001619
upper lung	NA	-0.101142	0.562147	NA	-0.268447	NA	NA	NA	NA	NA	NA	NA	NA	0.055139
lower lung	NA	-0.046499	0.520754	NA	-0.200855	NA	NA	NA	NA	NA	NA	NA	NA	-0.044742
TFL	NA	-0.041197	0.516834	NA	-0.16592	NA	NA	NA	NA	NA	NA	NA	NA	-0.014837
SUVMEAN
whole lung	NA	-0.098956	0.531084	NA	-0.283482	NA	NA	NA	NA	NA	NA	NA	NA	0.012531
upper lung	NA	-0.113203	0.48686	NA	-0.33829	NA	NA	NA	NA	NA	NA	NA	NA	0.086412
lower lung	NA	-0.083536	0.499373	NA	-0.208432	NA	NA	NA	NA	NA	NA	NA	NA	-0.031996
TFL	NA	-0.090486	0.486833	NA	-0.187676	NA	NA	NA	NA	NA	NA	NA	NA	0.000734
SUV95
whole lung	NA	-0.080304	0.57764	NA	-0.272223	NA	NA	NA	NA	NA	NA	NA	NA	0.026272
upper lung	NA	-0.103146	0.532378	NA	-0.333791	NA	NA	NA	NA	NA	NA	NA	NA	0.096365
lower lung	NA	-0.052516	0.527115	NA	-0.21145	NA	NA	NA	NA	NA	NA	NA	NA	-0.01556
TFL	NA	-0.073906	0.494639	NA	-0.161603	NA	NA	NA	NA	NA	NA	NA	NA	-0.001589
SUVMEAN lung/liver
whole lung	NA	-0.134623	0.323033	NA	-0.245664	NA	NA	NA	NA	NA	NA	NA	NA	0.01743
upper lung	NA	-0.135149	0.301115	NA	-0.284697	NA	NA	NA	NA	NA	NA	NA	NA	0.098152
lower lung	NA	-0.11257	0.304533	NA	-0.171268	NA	NA	NA	NA	NA	NA	NA	NA	-0.035719
TFL	NA	-0.098498	0.310409	NA	-0.137162	NA	NA	NA	NA	NA	NA	NA	NA	-0.012979
SUVMEAN lung/blood pool
whole lung	NA	-0.170717	0.348029	NA	-0.241773	NA	NA	NA	NA	NA	NA	NA	NA	0.030206
upper lung	NA	-0.173688	0.332201	NA	-0.286714	NA	NA	NA	NA	NA	NA	NA	NA	0.103002
lower lung	NA	-0.148802	0.322858	NA	-0.170491	NA	NA	NA	NA	NA	NA	NA	NA	-0.023341
TFL	NA	-0.138971	0.33561	NA	-0.145604	NA	NA	NA	NA	NA	NA	NA	NA	-0.00436
